# Supplementary material for: Three-Dimensional Envelope and Subunit Interactions of the Plastid-Encoded RNA Polymerase from Sinapis alba
Source: Int J Mol Sci. 2022 Aug 31;23(17):9922. doi: 10.3390/ijms23179922 (PMC9456514; doi:10.3390/ijms23179922)
Supplement: Supplementary file 1 [file ijms-23-09922-s001.zip]

Archive with 1 entries (1 files):
- ijms-1839596-supp.pdf
